# Supplementary material for: Novel 5-Nitrofuran-Tagged Imidazo-Fused Azines and Azoles Amenable by the Groebke–Blackburn–Bienaymé Multicomponent Reaction: Activity Profile against ESKAPE Pathogens and Mycobacteria
Source: Biomedicines. 2022 Sep 6;10(9):2203. doi: 10.3390/biomedicines10092203 (PMC9496245; doi:10.3390/biomedicines10092203)
Supplement: Supplementary file 1 [file biomedicines-10-02203-s001.zip]

Archive with 1 entries (1 files):
- biomedicines-1877157-supplementary.pdf
